# Supplementary material for: Fluid Osmolarity Modulates the Rate of Spontaneous Contraction of Lymphatic Vessels and Lymph Flow by Means of a Cooperation between TRPV and VRAC Channels
Source: Biology (Basel). 2023 Jul 23;12(7):1039. doi: 10.3390/biology12071039 (PMC10376700; doi:10.3390/biology12071039)
Supplement: Supplementary file 1 [file biology-12-01039-s001.zip]

Archive with 1 entries (1 files):
- biology-2452691-supplementary.pdf
